# Supplementary material for: Engineering Enantiocomplementary Protoglobins for Stereoconvergent Construction of N‑Alkylated α‑Aminoketones
Source: J Am Chem Soc. 2026 May 1;148(18):18555–61. doi: 10.1021/jacs.5c17989 (PMC13185117; doi:10.1021/jacs.5c17989)
Supplement: Supplementary file 1 [file ja5c17989_si_001.zip]

Archive with 62 entries (61 files):
- NMR MestReNova/
- __MACOSX/._NMR MestReNova
- NMR MestReNova/1i-4iPr-sub.mnova
- __MACOSX/NMR MestReNova/._1i-4iPr-sub.mnova
- NMR MestReNova/3d-3C-final.fid.mnova
- __MACOSX/NMR MestReNova/._3d-3C-final.fid.mnova
- NMR MestReNova/1e-4F-sub.mnova
- __MACOSX/NMR MestReNova/._1e-4F-sub.mnova
- NMR MestReNova/1g-4OMe-sub.mnova
- __MACOSX/NMR MestReNova/._1g-4OMe-sub.mnova
- NMR MestReNova/3g-4OMe-final.mnova
- __MACOSX/NMR MestReNova/._3g-4OMe-final.mnova
- NMR MestReNova/3b-cypropyl-final.mnova
- __MACOSX/NMR MestReNova/._3b-cypropyl-final.mnova
- NMR MestReNova/1p-OTBDMS-sub.mnova
- __MACOSX/NMR MestReNova/._1p-OTBDMS-sub.mnova
- NMR MestReNova/1a-H-sub.mnova
- __MACOSX/NMR MestReNova/._1a-H-sub.mnova
- NMR MestReNova/3m-thiophene-final.mnova
- __MACOSX/NMR MestReNova/._3m-thiophene-final.mnova
- NMR MestReNova/1b-cyclopro-sub.mnova
- __MACOSX/NMR MestReNova/._1b-cyclopro-sub.mnova
- NMR MestReNova/3h-4Cl-final.fid.mnova
- __MACOSX/NMR MestReNova/._3h-4Cl-final.fid.mnova
- NMR MestReNova/3e-4F-final.mnova
- __MACOSX/NMR MestReNova/._3e-4F-final.mnova
- NMR MestReNova/1c-5C-sub.mnova
- __MACOSX/NMR MestReNova/._1c-5C-sub.mnova
- NMR MestReNova/1l-2Nap-sub.mnova
- __MACOSX/NMR MestReNova/._1l-2Nap-sub.mnova
- NMR MestReNova/1n-OTES-sub.mnova
- __MACOSX/NMR MestReNova/._1n-OTES-sub.mnova
- NMR MestReNova/3c-5C-finalfid.mnova
- __MACOSX/NMR MestReNova/._3c-5C-finalfid.mnova
- NMR MestReNova/3a-std-H-final.fid.mnova
- __MACOSX/NMR MestReNova/._3a-std-H-final.fid.mnova
- NMR MestReNova/3q-NEt-final.mnova
- __MACOSX/NMR MestReNova/._3q-NEt-final.mnova
- NMR MestReNova/1m-thio-sub.mnova
- __MACOSX/NMR MestReNova/._1m-thio-sub.mnova
- NMR MestReNova/1d-3C-sub.mnova
- __MACOSX/NMR MestReNova/._1d-3C-sub.mnova
- NMR MestReNova/1j-3Cl-sub.mnova
- __MACOSX/NMR MestReNova/._1j-3Cl-sub.mnova
- NMR MestReNova/1o-OTIPS-sub.mnova
- __MACOSX/NMR MestReNova/._1o-OTIPS-sub.mnova
- NMR MestReNova/3j-3Cl-final.mnova
- __MACOSX/NMR MestReNova/._3j-3Cl-final.mnova
- NMR MestReNova/1f-4Me-sub.mnova
- __MACOSX/NMR MestReNova/._1f-4Me-sub.mnova
- NMR MestReNova/1k-2Me-sub.mnova
- __MACOSX/NMR MestReNova/._1k-2Me-sub.mnova
- NMR MestReNova/1h-4Cl-sub.mnova
- __MACOSX/NMR MestReNova/._1h-4Cl-sub.mnova
- NMR MestReNova/3i-4iPr-final.mnova
- __MACOSX/NMR MestReNova/._3i-4iPr-final.mnova
- NMR MestReNova/3l-2Nap-final.mnova
- __MACOSX/NMR MestReNova/._3l-2Nap-final.mnova
- NMR MestReNova/3f-4Me-final.mnova
- __MACOSX/NMR MestReNova/._3f-4Me-final.mnova
- NMR MestReNova/3k-2Me-final.mnova
- __MACOSX/NMR MestReNova/._3k-2Me-final.mnova
